# Supplementary material for: Detecting TF-miRNA-gene network based modules for 5hmC and 5mC brain samples: a intra- and inter-species case-study between human and rhesus
Source: BMC Genet. 2018 Jan 22;19:9. doi: 10.1186/s12863-017-0574-7 (PMC5776763; doi:10.1186/s12863-017-0574-7)
Supplement: Supplementary file 1 — Complete list of MicroRNA targeters and TF regulators of color modules from Human Intra-Species analysis. A table of all MicroRNA targeters and TF regulators of color modules from Human Intra-species analysis. (XLSX 32 kb) [file 12863_2017_574_MOESM1_ESM.xlsx]

## Sheet: Sheet1
Tf/miR	blue	brown	green	torquoish	yellow
hsa-miR-579	2	2	1	12	0
hsa-miR-495	5	2	1	6	0
hsa-miR-27b	5	1	1	3	0
hsa-miR-449b	1	2	1	6	0
hsa-miR-34a	1	2	1	6	0
hsa-miR-34c-5p	1	2	1	6	0
hsa-miR-449a	1	2	1	6	0
hsa-miR-607	3	3	1	2	0
hsa-miR-27a	4	1	1	3	0
hsa-miR-664	2	2	1	4	0
hsa-miR-632	3	1	1	2	0
hsa-miR-548g	2	1	1	2	0
hsa-miR-767-3p	1	1	1	2	0
hsa-miR-626	1	1	1	1	0
hsa-miR-338-5p	8	5	0	15	0
hsa-miR-1197	5	2	0	13	0
hsa-miR-1299	1	5	0	13	0
hsa-miR-155	4	2	0	13	0
hsa-miR-142-3p	4	2	0	13	0
hsa-miR-218	3	2	0	14	0
hsa-miR-203	2	2	0	14	0
hsa-miR-1243	2	3	0	13	0
hsa-miR-875-3p	1	4	0	13	0
hsa-miR-1826	1	3	0	13	0
hsa-miR-590-3p	9	1	0	7	0
hsa-miR-1285	1	3	0	13	0
hsa-miR-612	1	3	0	13	0
hsa-miR-502-5p	2	2	0	12	0
hsa-miR-591	1	3	0	12	0
hsa-miR-646	1	2	0	13	0
hsa-miR-125a-3p	1	2	0	13	0
hsa-miR-199a-3p	1	2	0	13	0
hsa-miR-199b-3p	1	2	0	13	0
hsa-miR-768-3p	2	2	0	12	0
hsa-miR-1265	1	2	0	12	0
hsa-miR-1262	1	2	0	12	0
hsa-miR-483-3p	1	2	0	12	0
hsa-miR-619	1	2	0	12	0
hsa-miR-582-3p	1	2	0	12	0
hsa-miR-23a	5	2	0	7	0
hsa-miR-23b	5	2	0	7	0
hsa-miR-524-5p	5	1	0	7	0
hsa-miR-520d-5p	5	1	0	7	0
hsa-miR-30b	6	4	0	3	0
hsa-miR-30d	6	4	0	3	0
hsa-miR-30c	6	4	0	3	0
hsa-miR-30e	6	4	0	3	0
hsa-miR-30a	6	4	0	3	0
hsa-miR-568	6	0	1	5	0
hsa-miR-570	3	2	0	7	0
hsa-miR-34b	3	1	0	8	0
hsa-miR-9	2	3	0	7	0
hsa-miR-522	6	1	0	4	0
hsa-miR-512-3p	2	2	0	7	0
hsa-miR-450b-5p	5	1	0	5	0
hsa-miR-561	6	1	0	4	0
hsa-miR-1283	5	2	0	4	0
hsa-miR-145	5	2	0	3	0
hsa-miR-513a-3p	5	2	0	3	0
hsa-miR-1248	1	1	0	7	0
hsa-miR-494	5	0	1	3	0
hsa-miR-520d-3p	5	1	0	3	0
hsa-miR-372	5	1	0	3	0
hsa-miR-520c-3p	5	1	0	3	0
hsa-miR-373	5	1	0	3	0
hsa-miR-520b	5	1	0	3	0
hsa-miR-302a	5	1	0	3	0
hsa-miR-520e	5	1	0	3	0
hsa-miR-302d	5	1	0	3	0
hsa-miR-302c	5	1	0	3	0
hsa-miR-520a-3p	5	1	0	3	0
hsa-miR-302b	5	1	0	3	0
hsa-miR-302e	5	1	0	3	0
hsa-miR-582-5p	4	1	0	4	0
hsa-miR-766	1	1	0	7	0
WHSC1	4	2	0	3	0
hsa-miR-186	3	1	0	4	0
hsa-miR-1323	3	1	0	4	0
hsa-miR-548o	3	1	0	4	0
hsa-miR-944	1	1	0	6	0
hsa-miR-376c	4	3	0	1	0
hsa-miR-506	2	3	0	3	0
hsa-miR-124	2	3	0	3	0
hsa-miR-142-5p	4	1	0	3	0
hsa-miR-1284	4	1	0	3	0
hsa-miR-136	1	1	0	6	0
hsa-miR-410	4	2	0	1	0
hsa-miR-197	4	1	0	2	0
hsa-miR-452	2	2	0	3	0
hsa-miR-301a	4	0	1	2	0
hsa-miR-130a	4	0	1	2	0
hsa-miR-130b	4	0	1	2	0
hsa-miR-454	4	0	1	2	0
hsa-miR-301b	4	0	1	2	0
hsa-miR-922	5	1	0	1	0
hsa-miR-1206	4	1	0	2	0
E2F4	4	2	0	1	0
hsa-miR-548c-3p	2	1	0	3	0
hsa-miR-569	3	0	1	2	0
hsa-miR-622	4	1	0	1	0
hsa-miR-433	4	1	0	1	0
hsa-miR-513b	2	1	0	3	0
hsa-miR-448	1	1	0	4	0
hsa-miR-374b	2	1	0	3	0
hsa-miR-374a	2	1	0	3	0
hsa-miR-409-3p	3	1	0	2	0
hsa-miR-573	3	2	0	1	0
hsa-miR-31	4	1	0	1	0
hsa-miR-144	1	1	0	3	0
hsa-miR-519b-3p	1	1	0	3	0
hsa-miR-519c-3p	1	1	0	3	0
hsa-miR-519a	1	1	0	3	0
EPAS1	2	2	0	1	0
hsa-miR-655	1	2	0	2	0
hsa-miR-193a-5p	3	1	0	1	0
hsa-miR-1182	3	1	0	1	0
hsa-miR-520g	3	1	0	1	0
hsa-miR-328	3	1	0	1	0
hsa-miR-520h	3	1	0	1	0
hsa-miR-548l	3	1	0	1	0
hsa-miR-187	3	1	0	1	0
hsa-miR-1291	2	2	0	1	0
LBX1	2	2	0	1	0
MYST3	2	2	0	1	0
hsa-miR-204	2	0	1	1	0
hsa-miR-370	2	1	0	1	0
hsa-miR-211	2	0	1	1	0
hsa-miR-216a	1	1	0	2	0
hsa-miR-214	1	1	0	2	0
hsa-miR-412	1	1	0	2	0
hsa-miR-15b	1	1	0	2	0
hsa-miR-497	1	1	0	2	0
hsa-miR-424	1	1	0	2	0
hsa-miR-195	1	1	0	2	0
hsa-miR-1208	2	1	0	1	0
hsa-miR-105	2	1	0	1	0
hsa-miR-32	1	1	0	2	0
hsa-miR-1300	2	1	0	1	0
hsa-miR-1252	1	2	0	1	0
hsa-miR-92a	1	1	0	2	0
hsa-miR-367	1	1	0	2	0
hsa-miR-767-5p	2	1	0	1	0
hsa-miR-587	1	1	0	2	0
hsa-miR-25	1	1	0	2	0
hsa-miR-92b	1	1	0	2	0
hsa-miR-363	1	1	0	2	0
ZNF771	2	1	0	1	0
hsa-miR-224	1	2	0	1	0
hsa-miR-219-5p	1	1	0	2	0
hsa-miR-380	1	1	0	1	0
hsa-miR-1266	1	1	0	1	0
hsa-miR-544	1	1	0	1	0
hsa-miR-128	1	1	1	0	0
hsa-miR-656	1	1	0	1	0
hsa-miR-302f	1	1	0	1	0
hsa-miR-576-3p	1	1	0	1	0
hsa-miR-891b	1	1	0	1	0
hsa-miR-641	1	1	0	1	0
hsa-miR-132	1	1	0	1	0
hsa-miR-212	1	1	0	1	0
hsa-miR-188-5p	1	1	0	1	0
hsa-miR-580	1	1	0	1	0
hsa-miR-369-3p	1	1	0	1	0
hsa-miR-888	1	1	0	1	0
hsa-miR-624	1	1	0	1	0
ZBTB16	1	1	0	1	0
E2F1	1	1	0	1	0
TRMT1	1	1	0	1	0
SSRP1	1	1	0	1	0
hsa-miR-596	0	3	0	18	0
hsa-miR-188-3p	0	2	0	16	0
hsa-miR-1205	0	3	0	14	0
hsa-miR-532-3p	0	2	0	14	0
hsa-miR-933	0	2	0	13	0
hsa-miR-588	0	2	0	13	0
hsa-miR-453	0	2	0	12	0
hsa-miR-1207-3p	0	2	0	12	0
hsa-miR-662	0	2	0	12	0
hsa-miR-205	0	2	0	12	0
hsa-miR-885-3p	0	2	0	12	0
hsa-miR-660	0	2	0	12	0
hsa-miR-521	0	2	0	12	0
hsa-miR-376a	0	2	0	12	0
hsa-miR-376b	0	2	0	12	0
hsa-miR-548a-5p	6	0	0	4	0
hsa-miR-548j	6	0	0	4	0
hsa-miR-548i	6	0	0	4	0
hsa-miR-548c-5p	6	0	0	4	0
hsa-miR-548h	6	0	0	4	0
hsa-miR-559	6	0	0	4	0
hsa-miR-548b-5p	6	0	0	4	0
hsa-miR-548d-5p	6	0	0	4	0
hsa-miR-548p	6	0	0	4	0
hsa-miR-548n	7	0	0	2	0
hsa-miR-548a-3p	6	0	0	3	0
hsa-miR-548e	6	0	0	3	0
hsa-miR-182	6	0	0	3	0
hsa-miR-548f	6	0	0	3	0
hsa-miR-548d-3p	5	0	0	4	0
hsa-miR-1271	4	0	0	5	0
hsa-miR-96	4	0	0	5	0
hsa-miR-510	0	2	0	7	0
hsa-miR-382	5	0	0	3	0
hsa-miR-330-3p	4	0	0	4	0
hsa-miR-1178	0	2	0	6	0
hsa-miR-101	5	0	0	2	0
hsa-miR-515-5p	3	0	0	4	0
hsa-miR-18b	0	1	0	6	0
hsa-miR-18a	0	1	0	6	0
hsa-miR-501-5p	4	0	0	2	0
hsa-miR-19b	4	0	0	2	0
hsa-miR-19a	4	0	0	2	0
ZNF423	3	3	0	0	0
hsa-miR-636	3	0	0	3	0
hsa-miR-653	4	0	0	2	0
hsa-miR-1264	4	0	0	2	0
hsa-miR-1324	3	0	0	3	0
hsa-miR-190b	4	0	0	2	0
hsa-miR-190	4	0	0	2	0
hsa-miR-29b	3	0	0	2	0
hsa-miR-29a	3	0	0	2	0
hsa-miR-29c	3	0	0	2	0
hsa-miR-526b	3	0	0	2	0
hsa-miR-1179	3	0	0	2	0
hsa-miR-545	2	0	0	3	0
hsa-miR-135a	2	0	0	3	0
hsa-miR-135b	2	0	0	3	0
hsa-miR-577	3	0	0	2	0
hsa-miR-768-5p	4	0	0	1	0
hsa-miR-650	4	0	0	1	0
hsa-miR-518a-5p	4	0	0	1	0
hsa-miR-527	4	0	0	1	0
hsa-miR-150	3	0	0	2	0
hsa-miR-539	3	0	0	2	0
hsa-miR-633	3	0	0	2	0
FOXM1	4	1	0	0	0
hsa-miR-548m	2	0	0	2	0
hsa-miR-10a	0	1	0	3	0
hsa-miR-10b	0	1	0	3	0
hsa-miR-28-3p	3	1	0	0	0
hsa-miR-93	2	0	0	2	0
hsa-miR-106a	2	0	0	2	0
hsa-miR-17	2	0	0	2	0
hsa-miR-106b	2	0	0	2	0
hsa-miR-20a	2	0	0	2	0
hsa-miR-20b	2	0	0	2	0
hsa-miR-519d	2	0	0	2	0
hsa-miR-320b	3	0	0	1	0
hsa-miR-320a	3	0	0	1	0
hsa-miR-320c	3	0	0	1	0
hsa-miR-320d	3	0	0	1	0
hsa-miR-511	3	0	0	1	0
hsa-miR-1259	2	0	0	2	0
hsa-miR-429	0	1	0	3	0
hsa-miR-200b	0	1	0	3	0
hsa-miR-200c	0	1	0	3	0
hsa-miR-621	3	0	0	1	0
hsa-miR-648	3	0	0	1	0
hsa-miR-1251	3	0	0	1	0
hsa-miR-219-2-3p	3	0	0	1	0
hsa-miR-875-5p	3	0	0	1	0
EVX1	3	1	0	0	0
ZNF286A	2	2	0	0	0
ZBTB20	1	0	0	3	0
hsa-miR-381	0	1	0	3	0
hsa-miR-300	0	1	0	3	0
hsa-miR-575	1	0	0	2	0
hsa-miR-361-5p	1	0	0	2	0
hsa-miR-613	2	0	0	1	0
hsa-miR-206	2	0	0	1	0
hsa-miR-129-3p	2	0	1	0	0
hsa-miR-140-3p	0	1	0	2	0
hsa-miR-1236	0	1	0	2	0
hsa-miR-512-5p	0	2	0	1	0
hsa-miR-16	0	1	0	2	0
hsa-miR-15a	0	1	0	2	0
hsa-miR-1322	1	2	0	0	0
hsa-miR-103	2	0	0	1	0
hsa-miR-107	2	0	0	1	0
hsa-miR-1224-3p	2	0	0	1	0
hsa-miR-1237	2	0	0	1	0
hsa-miR-425	1	2	0	0	0
hsa-miR-335	2	1	0	0	0
hsa-miR-1246	1	2	0	0	0
hsa-miR-605	0	0	1	2	0
hsa-miR-340	1	0	0	2	0
hsa-miR-657	1	0	0	2	0
hsa-miR-377	2	1	0	0	0
hsa-miR-548k	2	0	0	1	0
hsa-miR-520f	1	0	0	2	0
EGR1	2	1	0	0	0
hsa-miR-890	2	1	0	0	0
hsa-miR-125a-5p	0	1	0	2	0
hsa-miR-125b	0	1	0	2	0
MYCN	1	2	0	0	0
hsa-miR-326	2	1	0	0	0
hsa-miR-330-5p	2	1	0	0	0
hsa-miR-143	2	1	0	0	0
hsa-miR-129-5p	1	0	0	2	0
hsa-miR-576-5p	1	0	0	2	0
HNF4A	2	1	0	0	0
hsa-miR-133a	1	0	0	2	0
hsa-miR-133b	1	0	0	2	0
ZBED4	0	1	0	2	0
hsa-miR-556-3p	1	1	0	0	0
hsa-miR-345	0	1	1	0	0
hsa-miR-1286	0	1	0	1	0
hsa-miR-625	0	1	0	1	0
hsa-miR-659	0	1	0	1	0
hsa-miR-583	0	1	0	1	0
hsa-miR-889	0	1	0	1	0
hsa-miR-520a-5p	1	0	0	1	0
hsa-miR-525-5p	1	0	0	1	0
hsa-miR-935	1	1	0	0	0
hsa-miR-485-3p	1	1	0	0	0
hsa-miR-1304	1	1	0	0	0
hsa-miR-892b	0	0	1	1	0
hsa-miR-324-3p	1	0	1	0	0
hsa-miR-210	1	1	0	0	0
hsa-miR-297	1	0	0	1	0
hsa-miR-491-5p	1	0	0	1	0
hsa-miR-193b	1	1	0	0	0
hsa-miR-193a-3p	1	1	0	0	0
hsa-miR-552	1	0	0	1	0
hsa-miR-488	1	0	0	1	0
hsa-miR-1228	1	0	0	1	0
hsa-miR-640	1	1	0	0	0
hsa-miR-1276	1	0	0	1	0
hsa-miR-1253	1	0	0	1	0
hsa-miR-421	1	1	0	0	0
hsa-miR-543	1	0	0	1	0
hsa-miR-323-3p	1	0	0	1	0
hsa-miR-586	1	1	0	0	0
hsa-miR-606	1	0	0	1	0
hsa-miR-515-3p	1	0	0	1	0
hsa-miR-1261	1	1	0	0	0
hsa-miR-1226	1	0	0	1	0
hsa-miR-634	1	0	0	1	0
hsa-miR-940	1	0	0	1	0
hsa-miR-661	1	0	0	1	0
hsa-miR-508-5p	1	0	0	1	0
hsa-miR-942	1	0	0	1	0
ZNF207	0	1	0	1	0
hsa-miR-432	1	1	0	0	0
RELA	1	1	0	0	0
ZBP1	1	0	0	1	0
RXRA	1	1	0	0	0
SREBF2	1	1	0	0	0
TFDP3	1	1	0	0	0
PLEK	1	0	0	1	0
RC3H2	0	1	0	1	0
hsa-miR-384	0	1	0	1	0
hsa-miR-595	0	1	0	1	0
hsa-miR-1272	1	1	0	0	0
hsa-miR-34c-3p	1	0	0	1	0
hsa-miR-600	1	0	0	1	0
NOC4L	1	0	0	1	0
hsa-miR-618	1	1	0	0	0
hsa-miR-491-3p	1	0	0	1	0
HEYL	1	1	0	0	0
NR1I2	1	1	0	0	0
hsa-miR-7	1	1	0	0	0
hsa-miR-532-5p	0	1	0	1	0
hsa-miR-490-5p	0	1	0	1	0
hsa-miR-627	1	1	0	0	0
hsa-miR-455-3p	1	0	0	1	0
hsa-miR-181d	1	0	0	1	0
hsa-miR-181b	1	0	0	1	0
hsa-miR-181c	1	0	0	1	0
hsa-miR-181a	1	0	0	1	0
hsa-miR-665	1	0	0	1	0
hsa-miR-603	1	0	0	1	0
BAZ2B	1	1	0	0	0
hsa-miR-708	1	0	0	1	0
hsa-miR-28-5p	1	0	0	1	0
hsa-miR-342-3p	0	1	0	1	0
hsa-miR-513c	1	0	0	1	0
EZH2	0	1	0	1	0
TFDP1	0	1	0	1	0
ZNF367	0	1	0	1	0
DEPDC1B	0	1	0	1	0
KNTC1	0	1	0	1	0
hsa-miR-1308	3	0	0	0	0
hsa-miR-578	3	0	0	0	0
E2F2	3	0	0	0	0
MYBL2	3	0	0	0	0
HMGB3	3	0	0	0	0
hsa-miR-1225-5p	2	0	0	0	0
hsa-miR-557	2	0	0	0	0
hsa-miR-507	2	0	0	0	0
hsa-miR-593	2	0	0	0	0
hsa-miR-876-5p	2	0	0	0	0
hsa-miR-516b	2	0	0	0	0
hsa-miR-1	2	0	0	0	0
hsa-miR-802	0	0	0	2	0
hsa-miR-134	0	0	0	2	0
hsa-miR-505	0	0	0	2	0
hsa-miR-431	2	0	0	0	0
hsa-miR-509-3-5p	2	0	0	0	0
hsa-miR-1200	2	0	0	0	0
hsa-miR-509-5p	2	0	0	0	0
hsa-miR-329	2	0	0	0	0
hsa-miR-590-5p	2	0	0	0	0
hsa-miR-362-3p	2	0	0	0	0
hsa-miR-200a	0	0	0	2	0
hsa-miR-141	0	0	0	2	0
hsa-miR-196a	0	0	0	2	0
hsa-miR-196b	0	0	0	2	0
TFAM	0	0	0	2	0
hsa-miR-499-3p	2	0	0	0	0
hsa-miR-485-5p	2	0	0	0	0
SP1	0	2	0	0	0
FOXJ3	0	0	0	2	0
hsa-miR-365	2	0	0	0	0
LGR4	2	0	0	0	0
hsa-miR-138	2	0	0	0	0
hsa-miR-338-3p	0	0	0	2	0
ESR1	0	2	0	0	0
hsa-miR-599	2	0	0	0	0
hsa-miR-629	0	0	0	2	0
hsa-miR-1231	0	0	0	2	0
hsa-miR-339-3p	0	0	0	2	0
hsa-miR-299-5p	0	0	0	2	0
hsa-miR-409-5p	0	0	0	2	0
hsa-miR-1825	0	0	0	2	0
ETS1	0	2	0	0	0
ETS2	0	2	0	0	0
JUN	0	2	0	0	0
ARNTL2	0	0	0	2	0
hsa-miR-487a	1	0	0	0	0
hsa-miR-517a	1	0	0	0	0
hsa-miR-517c	1	0	0	0	0
hsa-miR-517b	1	0	0	0	0
hsa-miR-33a	1	0	0	0	0
hsa-miR-33b	1	0	0	0	0
hsa-miR-1207-5p	0	1	0	0	0
RARA	0	1	0	0	0
hsa-miR-643	0	0	0	1	0
hsa-miR-943	0	0	0	1	0
hsa-miR-191	0	0	0	1	0
hsa-miR-589	0	0	0	1	0
hsa-miR-1274b	0	0	0	1	0
hsa-miR-508-3p	0	0	0	1	0
hsa-miR-1233	0	0	1	0	0
hsa-miR-148b	0	0	1	0	0
hsa-miR-152	0	0	1	0	0
hsa-miR-1302	0	0	1	0	0
hsa-miR-346	0	0	1	0	0
hsa-miR-137	0	0	1	0	0
hsa-miR-148a	0	0	1	0	0
hsa-miR-411	0	0	1	0	0
hsa-miR-642	0	0	1	0	0
hsa-miR-455-5p	0	0	1	0	0
YBX1	0	0	1	0	0
MBNL1	0	0	1	0	0
hsa-miR-223	1	0	0	0	0
hsa-miR-1301	1	0	0	0	0
hsa-miR-222	1	0	0	0	0
hsa-miR-873	1	0	0	0	0
hsa-miR-147	1	0	0	0	0
hsa-miR-221	1	0	0	0	0
hsa-miR-1255b	1	0	0	0	0
hsa-miR-1184	1	0	0	0	0
hsa-miR-1255a	1	0	0	0	0
hsa-miR-671-5p	1	0	0	0	0
hsa-miR-337-3p	1	0	0	0	0
hsa-miR-1290	1	0	0	0	0
hsa-miR-892a	1	0	0	0	0
hsa-miR-21	1	0	0	0	0
hsa-miR-361-3p	0	0	0	1	0
hsa-miR-127-5p	0	0	0	1	0
hsa-let-7b	0	0	0	1	0
hsa-let-7e	0	0	0	1	0
hsa-let-7c	0	0	0	1	0
hsa-let-7d	0	0	0	1	0
hsa-let-7a	0	0	0	1	0
hsa-miR-486-3p	0	0	0	1	0
hsa-let-7i	0	0	0	1	0
hsa-let-7g	0	0	0	1	0
hsa-miR-98	0	0	0	1	0
hsa-let-7f	0	0	0	1	0
FOXD3	0	0	0	1	0
hsa-miR-450b-3p	0	1	0	0	0
hsa-miR-769-3p	0	1	0	0	0
hsa-miR-1305	0	1	0	0	0
GATA4	0	0	0	1	0
ZNF473	0	0	0	1	0
ZNF131	0	0	0	1	0
NOC3L	0	0	0	1	0
hsa-miR-1321	1	0	0	0	0
hsa-miR-1827	1	0	0	0	0
hsa-miR-1275	1	0	0	0	0
hsa-miR-183	1	0	0	0	0
hsa-miR-489	1	0	0	0	0
hsa-miR-490-3p	1	0	0	0	0
hsa-miR-542-3p	1	0	0	0	0
POU2F1	1	0	0	0	0
LMX1B	0	1	0	0	0
MYT1L	0	1	0	0	0
ZNF362	0	1	0	0	0
POLR2L	0	0	0	1	0
hsa-miR-1185	1	0	0	0	0
hsa-miR-617	1	0	0	0	0
ZNF317	1	0	0	0	0
SMARCC1	1	0	0	0	0
hsa-miR-760	0	0	0	1	0
MLL	0	0	0	1	0
FOXO1	0	1	0	0	0
hsa-miR-874	1	0	0	0	0
hsa-miR-220b	0	0	0	1	0
LYL1	0	0	0	1	0
IRF8	0	0	0	1	0
EEA1	0	0	0	1	0
MBD1	0	0	0	1	0
hsa-miR-509-3p	0	0	0	1	0
hsa-miR-1267	0	1	0	0	0
hsa-miR-26b	0	1	0	0	0
hsa-miR-26a	0	1	0	0	0
hsa-miR-1297	0	1	0	0	0
hsa-miR-584	1	0	0	0	0
hsa-miR-615-5p	1	0	0	0	0
hsa-miR-598	1	0	0	0	0
hsa-miR-1254	1	0	0	0	0
hsa-miR-1224-5p	1	0	0	0	0
ZNF160	1	0	0	0	0
ZNF44	1	0	0	0	0
PATZ1	1	0	0	0	0
NCOA1	1	0	0	0	0
APTX	1	0	0	0	0
KLF2	0	1	0	0	0
hsa-miR-423-5p	0	0	0	1	0
hsa-miR-616	0	0	0	1	0
hsa-miR-1274a	0	0	0	1	0
hsa-miR-597	0	0	0	1	0
hsa-miR-1225-3p	0	0	0	1	0
hsa-miR-504	0	0	0	1	0
hsa-miR-299-3p	0	0	0	1	0
hsa-miR-891a	0	0	0	1	0
hsa-miR-496	0	0	0	1	0
hsa-miR-371-3p	0	0	0	1	0
NCOR2	1	0	0	0	0
LHX3	1	0	0	0	0
THRB	1	0	0	0	0
HSF1	1	0	0	0	0
ZNF507	1	0	0	0	0
ZNF664	1	0	0	0	0
FIZ1	1	0	0	0	0
ZNF628	1	0	0	0	0
ZNF564	1	0	0	0	0
ZNF776	1	0	0	0	0
ZNF804B	1	0	0	0	0
SRCAP	1	0	0	0	0
ZC3H7B	1	0	0	0	0
hsa-miR-1270	0	1	0	0	0
hsa-miR-1257	0	1	0	0	0
hsa-miR-450a	0	1	0	0	0
hsa-miR-139-5p	0	1	0	0	0
hsa-miR-548b-3p	0	1	0	0	0
hsa-miR-451	0	1	0	0	0
hsa-miR-620	0	1	0	0	0
hsa-miR-499-5p	0	1	0	0	0
hsa-miR-1278	0	1	0	0	0
POU4F1	0	0	0	1	0
NKX3-1	0	1	0	0	0
hsa-miR-519e	0	0	0	1	0
hsa-miR-198	0	0	0	1	0
hsa-miR-649	0	0	0	1	0
hsa-miR-149	0	0	0	1	0
hsa-miR-550	0	0	0	1	0
TFCP2	1	0	0	0	0
hsa-miR-876-3p	0	1	0	0	0
hsa-miR-220c	0	1	0	0	0
hsa-miR-554	0	0	0	1	0
hsa-miR-920	0	0	0	1	0
HOXB8	1	0	0	0	0
ZNF264	1	0	0	0	0
COPS4	0	0	0	1	0
hsa-miR-216b	0	1	0	0	0
TCF15	0	1	0	0	0
ZNF503	0	1	0	0	0
ZNF192	0	1	0	0	0
HIF1A	0	1	0	0	0
USF2	0	1	0	0	0
ATF1	0	1	0	0	0
TP53	0	1	0	0	0
FOS	0	1	0	0	0
MITF	0	1	0	0	0
ZFP28	0	0	0	1	0
PLEK2	0	1	0	0	0
NFIA	0	0	0	1	0
RCOR3	0	0	0	1	0
hsa-miR-924	1	0	0	0	0
hsa-miR-1260	1	0	0	0	0
hsa-miR-122	1	0	0	0	0
hsa-miR-644	0	0	0	1	0
hsa-miR-375	0	0	0	1	0
hsa-miR-562	0	0	0	1	0
hsa-miR-514	0	0	0	1	0
ZNF596	0	0	0	1	0
DRAP1	0	0	0	1	0
RBM26	0	0	0	1	0
DUS3L	0	0	0	1	0
PSMD12	0	0	0	1	0
GTF2E2	0	0	0	1	0
TBX2	1	0	0	0	0
SPI1	1	0	0	0	0
GATA6	1	0	0	0	0
SPIB	1	0	0	0	0
ZNF611	0	1	0	0	0
GATA1	0	1	0	0	0
WT1	0	1	0	0	0
NR4A1	0	1	0	0	0
NR4A2	0	1	0	0	0
TFAP2B	0	1	0	0	0
PAX5	0	1	0	0	0
TCF3	0	0	0	1	0
MAZ	0	0	0	1	0
FOXK2	0	0	0	1	0
WDHD1	0	0	0	1	0
MTA1	0	0	0	1	0
MYOD1	1	0	0	0	0
NKX2-1	0	0	0	1	0
hsa-miR-608	1	0	0	0	0
hsa-miR-24	1	0	0	0	0
hsa-miR-765	1	0	0	0	0
hsa-miR-1229	0	0	0	1	0
ZNF136	0	0	0	1	0
CDC5L	1	0	0	0	0
hsa-miR-1183	0	0	0	1	0
hsa-miR-331-5p	0	0	0	1	0
