# Supplementary material for: Detecting TF-miRNA-gene network based modules for 5hmC and 5mC brain samples: a intra- and inter-species case-study between human and rhesus
Source: BMC Genet. 2018 Jan 22;19:9. doi: 10.1186/s12863-017-0574-7 (PMC5776763; doi:10.1186/s12863-017-0574-7)
Supplement: Supplementary file 2 — Color modules for rhesus and corresponding TF regulator and MicroRNA targeter where 5hmC is controlled and 5mC is diseased. A table of generated color modules for rhesus samples where 5hmC is controlled and 5mC is diseased and corresponding predicted TF regulators and miRNAs are also mentioned. (XLSX 12 kb) [file 12863_2017_574_MOESM2_ESM.xlsx]

## Sheet: Sheet1
Sl no.	Module's color	No. of gene	No. of miRs targeter	No. of TFs regulator
1	Blue	15	107	30
2	Grey	7	56	7
3	Turquoise	229	314	102
