# Supplementary material for: Detecting TF-miRNA-gene network based modules for 5hmC and 5mC brain samples: a intra- and inter-species case-study between human and rhesus
Source: BMC Genet. 2018 Jan 22;19:9. doi: 10.1186/s12863-017-0574-7 (PMC5776763; doi:10.1186/s12863-017-0574-7)
Supplement: Supplementary file 3 — Color modules for Human and corresponding TF regulator and MicroRNA targeter where 5hmC is controlledand 5mC is diseased. A table for Generated color modules for human samples where 5hmC is controlled and 5mC is diseased and corresponding predicted TF regulators and miRNAs are also mentioned. (XLSX 13 kb) [file 12863_2017_574_MOESM3_ESM.xlsx]

## Sheet: Sheet1
Sl no.	Module's color	No. of gene	No. of miRs targeter	No. of TFs regulator
1	Black	5	6	3
2	Blue	38	138	28
3	Brown	33	39	18
4	Cyan	3	4	2
5	Green	5	10	1
6	Greenyellow	4	9	4
7	Grey	46	21	1
8	Magenta	4	8	3
9	Midnightblue	3	34	9
10	Pink	5	55	27
11	Purple	4	7	5
12	Red	5	23	12
13	Salmon	3	__	__
14	Tan	3	5	2
15	Turquoise	84	56	20
16	Yellow	6	__	__
