# Supplementary material for: Detecting TF-miRNA-gene network based modules for 5hmC and 5mC brain samples: a intra- and inter-species case-study between human and rhesus
Source: BMC Genet. 2018 Jan 22;19:9. doi: 10.1186/s12863-017-0574-7 (PMC5776763; doi:10.1186/s12863-017-0574-7)
Supplement: Supplementary file 4 — Complete list of MicroRNA targeters and TF regulators of color modules from Rhesus monkey Intra-Species analysis. A table of all MicroRNA targeters and TF regulators of color modules from Rhesus Intra-species analysis. (XLSX 28 kb) [file 12863_2017_574_MOESM4_ESM.xlsx]

## Sheet: Sheet1
TF/miRs	blue	torquoish
mml-miR-338-5p	6	28
mml-miR-218	6	19
mml-miR-768-3p	9	16
mml-miR-495	10	14
mml-miR-203	6	18
mml-miR-561	11	13
mml-miR-590-3p	6	17
mml-miR-596	2	21
mml-miR-548p	11	11
mml-miR-524-5p	8	14
mml-miR-520d-5p	8	14
mml-miR-513a-3p	10	12
mml-miR-142-3p	2	19
mml-miR-502-5p	5	16
mml-miR-1299	1	19
mml-miR-579	3	17
mml-miR-155	1	19
mml-miR-188-3p	2	18
mml-miR-1207-3p	5	15
mml-miR-1283	8	12
mml-miR-199a-3p	4	16
mml-miR-199b-3p	4	16
mml-miR-548a-3p	10	9
mml-miR-548e	10	9
mml-miR-548f	10	9
mml-miR-588	4	15
mml-miR-1826	2	17
mml-miR-591	3	16
mml-miR-875-3p	1	18
mml-miR-570	6	13
mml-miR-582-3p	4	15
mml-miR-532-3p	3	16
mml-miR-518a-5p	13	5
mml-miR-527	13	5
mml-miR-205	4	14
mml-miR-944	10	8
mml-miR-450b-5p	7	11
mml-miR-548a-5p	8	10
mml-miR-548j	8	10
mml-miR-548i	8	10
mml-miR-548c-5p	8	10
mml-miR-548h	8	10
mml-miR-559	8	10
mml-miR-548b-5p	8	10
mml-miR-548d-5p	8	10
mml-miR-646	2	16
mml-miR-30b	5	13
mml-miR-30d	5	13
mml-miR-30c	5	13
mml-miR-30e	5	13
mml-miR-30a	5	13
mml-miR-125a-3p	2	16
mml-miR-1205	1	17
mml-miR-494	7	10
mml-miR-548n	8	9
mml-miR-182	7	10
mml-miR-452	10	7
mml-miR-664	8	9
mml-miR-582-5p	8	9
mml-miR-376a	2	15
mml-miR-376b	2	15
mml-miR-130b	7	9
mml-miR-301a	7	9
mml-miR-454	7	9
mml-miR-130a	7	9
mml-miR-301b	7	9
mml-miR-548d-3p	7	9
mml-miR-1323	7	9
mml-miR-548o	7	9
mml-miR-607	6	10
mml-miR-23a	2	14
mml-miR-23b	2	14
mml-miR-506	8	8
mml-miR-124	8	8
mml-miR-142-5p	7	9
mml-miR-1284	8	8
mml-miR-9	2	14
mml-miR-619	1	15
mml-miR-483-3p	1	15
mml-miR-106b	10	5
mml-miR-106a	10	5
mml-miR-17	10	5
mml-miR-20b	10	5
mml-miR-93	10	5
mml-miR-20a	10	5
mml-miR-19a	8	7
mml-miR-519d	10	5
mml-miR-186	7	8
mml-miR-568	3	12
mml-miR-27b	4	11
mml-miR-330-3p	6	9
mml-miR-885-3p	1	14
mml-miR-34a	4	10
mml-miR-34c-5p	4	10
mml-miR-449b	4	10
mml-miR-449a	4	10
mml-miR-522	2	12
mml-miR-548c-3p	8	6
mml-miR-27a	4	10
mml-miR-548g	8	6
mml-miR-922	7	7
mml-miR-136	4	10
mml-miR-145	3	10
mml-miR-410	6	7
mml-miR-520d-3p	4	9
mml-miR-372	4	9
mml-miR-520c-3p	4	9
mml-miR-373	4	9
mml-miR-520b	4	9
mml-miR-302a	4	9
mml-miR-520e	4	9
mml-miR-302d	4	9
mml-miR-302c	4	9
mml-miR-520a-3p	4	9
mml-miR-302b	4	9
mml-miR-302e	4	9
mml-miR-429	9	4
mml-miR-200b	9	4
mml-miR-200c	9	4
mml-miR-548l	8	5
mml-miR-34b	1	12
mml-miR-224	8	4
mml-miR-512-3p	1	11
mml-miR-320b	8	4
mml-miR-320a	8	4
mml-miR-320c	8	4
mml-miR-320d	8	4
mml-miR-1271	3	9
mml-miR-96	3	9
mml-miR-519a	5	6
mml-miR-519b-3p	5	6
mml-miR-519c-3p	5	6
mml-miR-577	5	6
mml-miR-548k	7	4
mml-miR-545	6	5
mml-miR-501-5p	5	6
mml-miR-573	5	6
mml-miR-539	6	5
BAZ2B	9	2
mml-miR-510	2	9
mml-miR-374b	4	6
mml-miR-374a	4	6
mml-miR-101	1	9
mml-miR-380	7	3
mml-miR-214	5	5
mml-miR-512-5p	7	3
mml-miR-128	7	3
mml-miR-1208	6	4
mml-miR-873	9	1
mml-miR-196b	8	2
mml-miR-196a	8	2
E2F4	2	8
mml-miR-520g	4	6
mml-miR-520h	4	6
mml-miR-633	5	5
ZBTB20	5	5
mml-miR-19b	9	ne
mml-miR-586	6	3
mml-miR-1290	8	1
mml-miR-382	1	8
mml-miR-526b	4	5
mml-miR-302f	5	4
mml-miR-569	2	7
mml-miR-181b	6	3
mml-miR-1276	7	2
mml-miR-1206	2	7
mml-miR-448	3	6
mml-miR-381	5	4
mml-miR-300	5	4
mml-miR-1178	1	8
mml-miR-1308	5	3
mml-miR-497	4	4
mml-miR-195	4	4
mml-miR-15b	4	4
mml-miR-204	4	4
mml-miR-424	4	4
mml-miR-211	4	4
mml-miR-655	3	5
mml-miR-548m	3	5
mml-miR-632	1	7
mml-miR-181d	5	3
mml-miR-181a	5	3
mml-miR-181c	5	3
mml-miR-433	2	6
mml-miR-377	5	3
mml-miR-513b	2	6
mml-miR-515-5p	1	7
mml-miR-768-5p	3	5
mml-miR-1267	7	1
mml-miR-603	6	2
mml-miR-650	2	6
mml-miR-31	1	7
mml-miR-653	1	7
mml-miR-1324	2	6
mml-miR-18b	1	7
mml-miR-18a	1	7
mml-miR-26b	7	1
mml-miR-1297	7	1
mml-miR-26a	7	1
FOXM1	2	6
mml-miR-16	4	3
mml-miR-369-3p	3	4
mml-miR-129-5p	4	3
mml-miR-580	4	3
mml-miR-613	4	3
mml-miR-206	4	3
mml-miR-140-3p	4	3
mml-miR-889	5	2
mml-miR-1179	2	5
mml-miR-485-3p	5	2
mml-miR-605	4	3
mml-miR-340	3	4
mml-miR-641	4	3
mml-miR-421	5	2
mml-miR-543	5	2
mml-miR-127-5p	4	3
mml-miR-455-3p	5	2
mml-miR-1278	6	1
mml-miR-636	1	6
mml-miR-1264	1	6
mml-miR-190b	1	6
mml-miR-190	1	6
mml-miR-125a-5p	4	3
mml-miR-125b	4	3
mml-miR-1291	2	5
RCOR3	6	1
SSRP1	4	3
mml-miR-299-5p	5	2
mml-miR-198	5	2
mml-miR-514	6	1
mml-miR-220c	5	2
mml-miR-143	4	3
mml-miR-15a	3	3
mml-miR-28-3p	1	5
mml-miR-144	1	5
mml-miR-606	4	2
mml-miR-29b	1	5
mml-miR-29a	1	5
mml-miR-29c	1	5
mml-miR-370	2	4
mml-miR-1	4	2
mml-miR-412	2	4
mml-miR-1237	3	3
mml-miR-583	3	3
mml-miR-505	4	2
mml-miR-324-3p	2	4
mml-miR-767-3p	1	5
mml-miR-105	2	4
mml-miR-32	1	5
mml-miR-1300	2	4
mml-miR-1252	2	4
mml-miR-92a	1	5
mml-miR-367	1	5
mml-miR-25	1	5
mml-miR-92b	1	5
mml-miR-363	1	5
mml-miR-132	2	4
mml-miR-1253	3	3
mml-miR-590-5p	4	2
mml-miR-323-3p	4	2
mml-miR-200a	3	3
mml-miR-141	3	3
mml-miR-328	1	5
mml-miR-1251	2	4
mml-miR-150	1	5
mml-miR-576-5p	3	3
mml-miR-330-5p	3	3
mml-miR-326	3	3
TFDP1	3	3
ATF1	5	1
mml-miR-1272	4	2
mml-miR-7	3	2
mml-miR-578	2	3
mml-miR-595	3	2
mml-miR-575	2	3
mml-miR-1236	2	3
mml-miR-1322	2	3
mml-miR-544	2	3
mml-miR-659	3	2
mml-miR-10a	1	4
mml-miR-10b	1	4
mml-miR-148b	4	1
mml-miR-152	4	1
mml-miR-148a	4	1
mml-miR-626	1	4
mml-miR-297	2	3
mml-miR-1301	3	2
mml-miR-767-5p	1	4
mml-miR-212	1	4
mml-miR-511	1	4
mml-miR-21	4	1
mml-miR-629	3	2
mml-miR-450b-3p	4	1
mml-miR-769-3p	4	1
mml-miR-940	2	3
ZNF207	2	3
mml-miR-532-5p	3	2
MYBL2	2	3
mml-miR-34c-3p	3	2
mml-miR-491-3p	3	2
mml-miR-139-5p	4	1
mml-miR-361-5p	1	3
mml-miR-593	2	2
mml-miR-876-5p	2	2
mml-miR-33a	3	1
mml-miR-33b	3	1
mml-miR-129-3p	1	3
mml-miR-345	2	2
mml-miR-103	1	3
mml-miR-107	1	3
mml-miR-1224-3p	1	3
mml-miR-656	1	3
mml-miR-520a-5p	2	2
mml-miR-525-5p	2	2
mml-miR-935	2	2
mml-miR-425	1	3
mml-miR-891b	1	3
mml-miR-892b	2	2
mml-miR-193b	2	2
mml-miR-193a-3p	2	2
mml-miR-657	1	3
mml-miR-1200	1	3
mml-miR-1184	3	1
mml-miR-1228	2	2
mml-miR-361-3p	3	1
mml-miR-520f	1	3
mml-miR-515-3p	2	2
mml-let-7b	3	1
mml-let-7e	3	1
mml-let-7c	3	1
mml-let-7d	3	1
mml-let-7a	3	1
mml-let-7i	3	1
mml-let-7g	3	1
mml-miR-98	3	1
mml-let-7f	3	1
mml-miR-649	3	1
mml-miR-634	2	2
mml-miR-1321	2	2
mml-miR-1827	2	2
mml-miR-508-5p	2	2
mml-miR-888	1	3
mml-miR-624	1	3
APTX	3	1
mml-miR-1260	3	1
mml-miR-618	2	2
mml-miR-504	3	1
FOXK2	3	1
mml-miR-24	3	1
mml-miR-708	2	2
mml-miR-28-5p	2	2
mml-miR-133a	1	3
mml-miR-133b	1	3
mml-miR-556-3p	1	2
mml-miR-584	2	1
mml-miR-1225-5p	1	2
mml-miR-516b	1	2
mml-miR-1286	1	2
mml-miR-1304	1	2
YBX1	2	1
mml-miR-491-5p	1	2
mml-miR-509-3-5p	1	2
mml-miR-552	1	2
mml-miR-509-5p	1	2
mml-miR-488	1	2
mml-miR-329	1	2
mml-miR-362-3p	1	2
mml-miR-1261	1	2
mml-miR-485-5p	1	2
mml-miR-1226	1	2
mml-miR-499-3p	1	2
mml-miR-183	2	1
mml-miR-542-3p	1	2
mml-miR-942	1	2
TCF3	2	1
NCOA1	2	1
ZC3H7B	2	1
mml-miR-451	2	1
ZNF160	2	1
PSMD12	2	1
mml-miR-220b	2	1
mml-miR-519e	2	1
mml-miR-1303	2	1
mml-miR-554	1	2
HSF1	2	1
mml-miR-600	1	2
mml-miR-342-3p	1	2
mml-miR-1231	1	2
mml-miR-924	2	1
mml-miR-1254	2	1
mml-miR-1274a	2	1
mml-miR-665	1	2
mml-miR-487a	1	1
mml-miR-643	1	1
mml-miR-943	1	1
mml-miR-191	1	1
mml-miR-589	1	1
mml-miR-508-3p	1	1
mml-miR-1233	1	1
mml-miR-1302	1	1
mml-miR-137	1	1
mml-miR-549	1	1
mml-miR-223	1	1
mml-miR-147	1	1
mml-miR-337-3p	1	1
mml-miR-486-3p	1	1
mml-miR-765	1	1
mml-miR-149	1	1
mml-miR-597	1	1
mml-miR-562	1	1
mml-miR-616	1	1
mml-miR-1305	1	1
mml-miR-1275	1	1
mml-miR-489	1	1
mml-miR-617	1	1
ZNF317	1	1
SRCAP	1	1
mml-miR-760	1	1
CDC5L	1	1
ZNF611	1	1
mml-miR-185	1	1
mml-miR-548b-3p	1	1
mml-miR-499-5p	1	1
mml-miR-644	1	1
mml-miR-876-3p	1	1
mml-miR-598	1	1
mml-miR-1270	1	1
mml-miR-620	1	1
mml-miR-608	1	1
MAZ	1	1
DRAP1	1	1
RBM26	1	1
mml-miR-1197	0	21
mml-miR-1243	0	18
mml-miR-1285	0	17
mml-miR-612	0	17
mml-miR-933	0	15
mml-miR-1265	0	15
mml-miR-1262	0	15
mml-miR-660	0	15
mml-miR-453	0	14
mml-miR-662	0	14
mml-miR-521	0	14
WHSC1	0	10
mml-miR-1248	0	9
mml-miR-766	0	9
mml-miR-376c	0	8
mml-miR-622	0	8
mml-miR-197	0	7
mml-miR-135a	0	6
mml-miR-135b	0	6
mml-miR-409-3p	0	6
ZNF423	0	6
mml-miR-498	6	0
mml-miR-146a	5	0
mml-miR-146b-5p	5	0
EPAS1	0	5
mml-miR-153	5	0
mml-miR-885-5p	5	0
mml-miR-193a-5p	0	5
mml-miR-1182	0	5
mml-miR-187	0	5
mml-miR-1244	5	0
LBX1	0	5
MYST3	0	5
mml-miR-623	5	0
mml-miR-500	5	0
mml-miR-216a	0	4
mml-miR-587	0	4
mml-miR-1259	0	4
mml-miR-628-5p	4	0
ZNF771	0	4
mml-miR-621	0	4
mml-miR-648	0	4
mml-miR-219-2-3p	0	4
mml-miR-875-5p	0	4
EVX1	0	4
ZNF286A	0	4
E2F1	0	4
HMGB3	0	4
mml-miR-383	4	0
mml-miR-219-5p	0	4
mml-miR-556-5p	4	0
ZNF146	4	0
mml-miR-921	4	0
mml-miR-571	4	0
mml-miR-654-3p	4	0
mml-miR-199b-5p	4	0
mml-miR-199a-5p	4	0
mml-miR-1266	0	3
mml-miR-335	0	3
mml-miR-576-3p	0	3
mml-miR-1246	0	3
mml-miR-188-5p	0	3
CUL4B	3	0
mml-miR-194	3	0
mml-miR-555	3	0
EGR1	0	3
mml-miR-890	0	3
ZNF415	3	0
ZNF84	3	0
SHPRH	3	0
ZBTB16	0	3
MYCN	0	3
EZH2	0	3
KNTC1	0	3
E2F2	0	3
mml-miR-22	3	0
mml-miR-647	3	0
mml-miR-567	3	0
HNF4A	0	3
ARNTL2	0	3
TRMT1	0	3
ZBED4	0	3
mml-miR-557	0	2
mml-miR-507	0	2
mml-miR-1207-5p	0	2
mml-miR-802	0	2
mml-miR-625	0	2
mml-miR-134	0	2
mml-miR-210	0	2
mml-miR-431	0	2
mml-miR-640	0	2
mml-miR-1294	2	0
mml-miR-592	2	0
mml-miR-154	2	0
TFAM	0	2
mml-miR-661	0	2
SP1	0	2
mml-miR-432	0	2
RELA	0	2
ELF2	2	0
ASH1L	2	0
HMGA1	2	0
ZNF598	2	0
mml-miR-936	2	0
ZBP1	0	2
mml-miR-1202	2	0
mml-miR-518d-5p	2	0
mml-miR-520c-5p	2	0
mml-miR-526a	2	0
mml-miR-519b-5p	2	0
mml-miR-519c-5p	2	0
RXRA	0	2
SREBF2	0	2
TFDP3	0	2
mml-miR-1256	2	0
PLEK	0	2
FOXJ3	0	2
mml-miR-365	0	2
LGR4	0	2
RC3H2	0	2
mml-miR-384	0	2
mml-miR-939	2	0
mml-miR-609	2	0
mml-miR-138	0	2
NOC4L	0	2
mml-miR-338-3p	0	2
HEYL	0	2
NR1I2	0	2
mml-miR-490-5p	0	2
mml-miR-627	0	2
ESR1	0	2
mml-miR-599	0	2
NFIA	0	2
mml-miR-769-5p	2	0
mml-miR-339-3p	0	2
mml-miR-409-5p	0	2
mml-miR-1825	0	2
mml-miR-331-3p	2	0
ETS1	0	2
ETS2	0	2
JUN	0	2
mml-miR-513c	0	2
mml-miR-645	2	0
ZNF367	0	2
DEPDC1B	0	2
mml-miR-663b	1	0
mml-miR-934	1	0
mml-miR-217	1	0
mml-miR-517a	0	1
mml-miR-517c	0	1
mml-miR-517b	0	1
RARA	0	1
mml-miR-1274b	0	1
mml-miR-346	0	1
mml-miR-411	0	1
mml-miR-642	0	1
mml-miR-455-5p	0	1
MBNL1	0	1
mml-miR-222	0	1
mml-miR-221	0	1
mml-miR-1255b	0	1
mml-miR-1255a	0	1
mml-miR-671-5p	0	1
mml-miR-892a	0	1
FOXD3	0	1
mml-miR-516a-5p	1	0
mml-miR-202	1	0
mml-miR-323-5p	1	0
mml-miR-1282	1	0
mml-miR-631	1	0
mml-miR-1258	1	0
mml-miR-1279	1	0
GATA4	0	1
ZNF473	0	1
ZNF131	0	1
NOC3L	0	1
mml-miR-490-3p	0	1
POU2F1	0	1
LMX1B	0	1
MYT1L	0	1
ZNF362	0	1
POLR2L	0	1
mml-miR-1185	0	1
SMARCC1	0	1
mml-miR-298	1	0
mml-miR-296-5p	1	0
TERF2	1	0
COPS3	1	0
mml-miR-1234	0	1
FOXP1	1	0
NCOA2	1	0
ZMAT1	1	0
BACH2	1	0
MLL	0	1
HMGB2	0	1
FOXO1	0	1
mml-miR-501-3p	1	0
mml-miR-938	1	0
mml-miR-502-3p	1	0
mml-miR-563	1	0
mml-miR-874	0	1
mml-miR-1201	1	0
mml-miR-1238	1	0
LYL1	0	1
IRF8	0	1
EEA1	0	1
MBD1	0	1
mml-miR-509-3p	0	1
ZNF548	1	0
mml-miR-615-5p	0	1
mml-miR-1224-5p	0	1
ZNF44	0	1
PATZ1	0	1
mml-miR-558	1	0
mml-miR-553	1	0
KLF2	0	1
mml-miR-423-5p	0	1
mml-miR-1225-3p	0	1
mml-miR-299-3p	0	1
mml-miR-891a	0	1
mml-miR-496	0	1
mml-miR-371-3p	0	1
NCOR2	0	1
LHX3	0	1
THRB	0	1
ZNF507	0	1
ZNF664	0	1
FIZ1	0	1
ZNF628	0	1
ZNF564	0	1
ZNF776	0	1
ZNF804B	0	1
mml-miR-1257	0	1
mml-miR-450a	0	1
POU4F1	0	1
NKX3-1	0	1
mml-miR-541	1	0
mml-miR-654-5p	1	0
mml-miR-564	1	0
mml-miR-550	0	1
TFCP2	0	1
mml-miR-324-5p	0	1
NFIB	0	1
mml-miR-296-3p	1	0
mml-miR-581	1	0
mml-miR-920	0	1
HOXB8	0	1
ZNF264	0	1
COPS4	0	1
mml-miR-216b	0	1
TCF15	0	1
ZNF503	0	1
ZNF192	0	1
HIF1A	0	1
USF2	0	1
TP53	0	1
FOS	0	1
MITF	0	1
mml-miR-1293	1	0
ZFP28	0	1
RXRB	1	0
PLEK2	0	1
mml-miR-140-5p	1	0
PRRX1	0	1
PAX8	0	1
mml-miR-122	0	1
mml-miR-375	0	1
ZNF596	0	1
DUS3L	0	1
GTF2E2	0	1
TBX2	0	1
SPI1	0	1
GATA6	0	1
SPIB	0	1
GATA1	0	1
WT1	0	1
NR4A1	0	1
NR4A2	0	1
TFAP2B	0	1
PAX5	0	1
WDHD1	0	1
MTA1	0	1
MYOD1	0	1
NKX2-1	0	1
ZBTB4	1	0
ZNF652	1	0
PBRM1	1	0
mml-miR-151-3p	1	0
ZC3H6	1	0
mml-miR-1229	0	1
ZNF136	0	1
mml-miR-1183	0	1
mml-miR-331-5p	0	1
